# Supplementary material for: Tai Chi practice enables prefrontal cortex bilateral activation and gait performance prioritization during dual-task negotiating obstacle in older adults
Source: Front Aging Neurosci. 2022 Nov 18;14:1000427. doi: 10.3389/fnagi.2022.1000427 (PMC9716214; doi:10.3389/fnagi.2022.1000427)
Supplement: Supplementary file 1 [file Table_1.XLS]

## Sheet: Sheet1
	22 Channels and 16 Optodes
		x	y	z
	CH01	43	57	18
	CH02	28	69	10
	CH03	17	73	9
	CH04	0	68	9
	CH05	-15	73	9
	CH06	-26	68	10
	CH07	-38	60	15
	CH08	50	49	15
	CH09	38	65	3
	CH10	25	71	1
	CH11	13	74	2
	CH12	-12	74	3
	CH13	-20	72	3
	CH14	-36	64	2
	CH15	-44	54	12
	CH16	45	59	-2
	CH17	32	68	-6
	CH18	18	72	-6
	CH19	2	70	-4
	CH20	-16	73	-3
	CH21	-30	67	-4
	CH22	-41	60	-2
	T1	48	47	24
	R1	52	48	2
	T2	-13	73	10
	R2	-12	73	-3
	T3	38	65	-5
	R3	36	64	12
	T4	-22	70	-4
	R4	-20	72	9
	T5	22	72	9
	R5	26	70	-7
	T6	-34	64	11
	R6	-36	64	-4
	T7	13	73	-5
	R7	13	74	9
	T8	-47	52	1
	R8	-41	54	21
